# Supplementary material for: Integrated Care in Patients with Atrial Fibrillation and Optimal Medical Treatment for Heart Failure: Results from the Heart failuRe ObsErvational Study (HEROES)
Source: J Clin Med. 2025 Nov 24;14(23):8338. doi: 10.3390/jcm14238338 (PMC12692776; doi:10.3390/jcm14238338)
Supplement: Supplementary file 1 [file jcm-14-08338-s001.zip]

Archive with 1 entries (1 files):
- jcm-3998024-supplementary.pdf
